# Supplementary material for: Gestational hypertension increases risk of seizures in children and mice
Source: J Clin Invest. 2025 Jun 16;135(12):e183393. doi: 10.1172/JCI183393 (PMC12165801; doi:10.1172/JCI183393)
Supplement: Supporting data values [file jci-135-183393-s076.xlsx]

## Sheet: Fig.1A,B,C,D
			Fig 1A							Fig 1B							Fig 1C							Fig 1D
			Saline dams		ANG II dams		PE dams			Saline dams		ANG II dams		PE dams			offspring of saline dams	offspring of ANG II dams	offspring of PE dams					saline pups	ANG II pups	PE pups
			MAP	SE	MAP	SE	MAP	SE		HR	SE	HR	SE	MAP	SE		Total pups	Total pups						BW/pup	BW/pup	BW/PUP
		B1	104.761	0.683636	102.602	2.83828	104.653	0.663652		563.952	10.6762	578.307	4.1318	567.033	10.1483		7	8	6					1.28571	1.2625	1.28333
		B2	104.386	1.17062	104.214	3.24378	104.039	0.551104		564.862	12.1597	577.012	7.34209	564.376	12.2896		7	5	6					1.57143	1.66	1.18333
		B3	103.773	1.19947	103.591	2.74527	105.002	0.848648		554.669	9.0904	570.244	4.90576	560.047	12.1221		9	7	8					1.54444	1.18571	1.25
		B4	103.153	1.15323	103.813	2.1057	104.394	0.800557		558.862	9.47635	573	6.85685	563.501	9.93448		8	8	4					1.4125	1.5375	1.25
		B5	103.36	0.802697	104.892	2.37344	105.692	1.65216		560.356	13.6671	581.021	5.1194	552.212	12.5519		5	7	8					1.56	1.47143	1.275
	ANG II	1	104.368	0.858227	118.498	2.77317	110.41	1.13591		550.029	12.9261	550.481	18.2655	575.486	17.8922		8	8	7					1.3875	1.2625	1.3
		2	103.145	1.22072	124.259	4.23604	117.376	4.19155		553.999	6.67403	564.828	16.4567	497.881	21.7154		8	5	7					1.3375	1.42	1.17143
		3	102.981	1.47829	126.79	7.1063	120.391	4.93906		542.725	10.6706	593.494	8.02954	528.601	15.0133		7	5	3					1.28571	1.38	1.26667
	Mating	4	107.255	0.919453	123.28	4.42477	116.324	4.3115		571.931	10.2103	600.584	7.78857	538.038	15.3555		8	5	5					1.4625	1.14	1.28
		5	102.052	0.972471	121.426	5.8893	115.718	4.92337		531.778	8.30339	568.721	13.3134	517.766	12.6442		8	8	4					1.2125	1.1875	1.35
	Pregnancy	6	103.002	1.05606	121.937	4.96206	117.63	4.50466		545.619	7.60864	569.188	16.6621	507.711	11.5004		5	6						1.26	1.38333
		7	101.127	0.909179	121.153	4.48629	115.522	4.96479		525.234	9.34047	551.601	11.3719	514.795	11.7294		7	8						1.24286	1.2
		8	100.211	0.488215	119.698	3.0622	109.648	2.94366		526.721	8.38508	540.015	13.8562	527.891	6.32663		4	7						1.275	1.15714
		9	101.717	0.931707	119.288	3.91819	116.409	3.33654		544.806	8.46009	523.349	18.1846	516.012	5.60563		5	6						1.5	1.43333
		10	100.542	0.691347	114.589	4.29316	121.732	3.36421		539.032	10.0712	536.432	11.6497	505.517	14.5259		7	6						1.67143	1.48333
		11	99.7411	0.404398	111.046	4.34996	120.317	4.58602		543.162	11.2068	542.41	15.056	492.951	8.66841		8	6						1.4875	1.45
		12	98.206	0.87136	108.742	5.08055	113.977	3.87709		546.683	7.02969	549.107	16.6168	500.923	7.75355		8	7						1.51	1.35714
		13	95.9048	0.698345	109.671	6.88627	112.274	3.53809		558.269	15.4985	552.688	15.2436	510.639	8.8448		7	6						1.38571	1.15
		14	94.1508	0.712141	111.831	8.71664	113.129	4.27401		549.116	6.53769	561.757	9.38671	504.16	8.02929		5	8						1.58	1.3875
		15	95.5382	1.51797	113.584	8.78272	110.425	2.59573		541.382	12.7348	567.651	9.61088	515.311	13.161		8	7						1.3375	1.28571
		16	97.3618	0.906827	124.335	7.48168	111.204	2.74975		537.433	8.83446	554.181	7.27074	511.466	8.61923		7	7						1.6	1.35714
		17	98.8326	0.988136	132.424	6.12654	112.258	4.02794		553.431	3.07452	562.099	16.6676	519.052	12.841		8	5						1.5	1.58
		18	98.716	0.825626	135.916	5.6085	114.911	3.44561		566.373	6.92908	570.565	14.5258	521.324	13.7617		8	7						1.3125	1.27143
		19	97.7517	1.16647	137.353	4.08909	117.743	3.5721		555.647	4.97625	569.109	9.88146	532.87	11.983		8	9						1.425	1.31111
		20	98.9983	1.50488	139.361	4.31174	118.126	3.83831		554.815	7.36787	572.391	13.7312	536.708	10.4461		9	4						1.28889	1.425
		21	99.1892	1.92796	140.877	3.01909	117.485	3.72635		567.653	5.74506	569.114	10.3438	535.686	8.76522		6	5						1.48333	1.24
		22	100.167	1.88176	140.98	2.59687	118.136	4.73233		568.877	12.523	547.603	15.5258	540.015	7.16856		5	6						1.56	1.45
		23	100.783	2.0861	144.298	3.23809	117.998	4.75951		567.497	15.1183	558.616	7.91788	540.921	11.3139		10	4						1.42	1.2
		24	103.566	2.19139	143.578	2.43838	121.096	4.98123		531.029	13.2961	564.131	8.28304	529.528	16.5133		8	8						1.4	1.3375
	delivery	25	105.957	1.6991	144.295	3.59792	122.41	5.30727		488.073	14.0667	555.992	11.7272	513.381	23.3452		6	6						1.43333	1.15
		26	106.483	2.16575	140.281	3.63568	123.444	5.47528		493.84	10.3456	570.242	11.6098	514.483	23.1239		6	6						1.5	1.18333
		27	103.644	1.98351	140.713	2.29458	121.518	6.35776		501.238	14.739	540.315	15.5015	515.344	24.4209		3							1.4
		28	103.409	1.9061	140.204	2.7198	120.179	6.35885		499.849	15.3466	530.065	23.8731	503.467	22.5435		4							1.57143
																	4							1.4
																	6							1.66
																	7							1.16667
																	8							1.3
																	5							1.3
																	6							1.325
																Average	6.74359	6.45161	5.8					1.43043	1.33226	1.26098
																SE	0.25577	0.235727	0.314523					0.0216874	0.0248603	0.0166089
																SUM	263	200	58

## Sheet: Fig. 2 A,B,C
	Fig. 2A
	TNF				CD11b
Adult	Control male saline offspring (n=5)	Control male ANG II offspring (n=6)	Male ANG II offspring with PTX (n=6)	Male ANG II offspring with PLX5622 (n=6)	Control male saline offspring (n=6)	Control male ANG II offspring (n=6)	Male ANG II offspring with PTX (n=5)	Male ANG II offspring with PLX5622 (n=6)
	0.827995	1.31486	1.26687	0.560843	0.583995	1.38823	0.731405	0.125731
	0.944268	1.94082	1.56901	0.697417	1.42457	1.41429	0.994917	0.042268
	0.963534	1.33335	1.51828	1.05339	0.987778		1.08429	0.245077
	0.888237	0.934437	1.13277	0.664201	1.04114	1.50958	1.11404	0.252046
	0.738098	2.03848	1.38184	0.440635	1.04699	1.5469	1.01968	0.038332
		2.30601	1.20493	0.750019	0.915527	1.42575		0.255942
	Fig. 2B
	TNF				CD11b
Adult	Control female saline offspirng (n=6)	Control female ANG II offspring (n=6)	Female ANG II offspring with PTX (n=6)	Female ANG II offspring with PLX5622 (n=6)	Control female saline offspirng (n=6)	Control female ANG II offspring (n=6)	Female ANG II offspring with PTX (n=6)	Female ANG II offspring with PLX5622 (n=6)
	0.811894	1.48829	0.985092	0.34195	0.991558	0.649844	1.47894	0.145636
	0.928729	0.98708	1.18794	0.739056	0.770947	0.898348	1.17967	0.004748
	1.07483	0.939137	1.31031	0.832494	0.884156	0.948787	0.829101	0.155424
	1.37947	1.03324	1.18341	0.590634	1.0434	1.01612	0.773824	0.175525
	0.887366	0.709034	1.08348	0.373238	1.11834	1.20284	1.11834	0.046247
	1.00799	0.923502	1.24759	0.573402	1.19159	1.04126	1.04126	0.106248
	Fig 2C
	TNF				CD11b
Adult	Male saline offspring (n=5)	Male PE offspring (n=5)	Femlae saline offspring (n=5)	Femlae PE offspring (n=5)	Male saline offspring (n=6)	Male PE offspring (n=6)	Female saline offspring (n=5)	Female PE offspring (n=5)
	0.92566	1.7405	0.86194	0.85479	0.99192	1.27474	1.00762	0.9469
	1.2137	1.70967	0.85653	1.13584	0.97062	1.2918	0.99628	0.94855
	0.77438	1.25975	1.25219	1.32054	1.0241	1.13174	0.97132	1.00215
	1.07472	1.2205	0.92874	0.79144	1.10352	1.23817	0.87063	0.920681
	1.08197	1.43061	1.16471	0.80697	0.85047	1.55502	1.17794	0.90639
					0.9575	1.02038

## Sheet: Fig. 3A,B,C,D
															Fig. 3B		0 suvival; 1 death						Fig. 3D		0 suvival; 1 death
	Fig. 3A	male offspring of saline dams			male offspring of ANG II dams			female offspring of sline dams			female offspirng of ANG II dams					pilocarpine
															animals	dose	Male offspring of saline dams	Male offspring of ANG II dams	Female offspring of saline dams	Female offspring of ANG II dams			Animals	Current (mA)	Male offspring of saline dams	Male offspring of ANG II dams	Female offspring of saline dams	Female offspring of ANG II dams
	pilocarpine	Racine grade	SE	n	Racine grade	SE	n	Racine grade	SE	n	Racine grade	SE	n		1	500	0						1	10	0
	50 mg/kg	2.55556	0.175682	9	2.875	0.117851	8	2.125	0.172516	8	2.57143	0.178174	7		2	500	0						2	10	0
	100	2.88889	0.200308	9	3.75	0.154303	8	2.375	0.154303	8	3.85714	0.125988	7		3	500	0						3	10	0
	150	3.11111	0.200308	9	4	0.178174	8	3.125	0.330344	8	4.28571	0.16265	7		4	500	0						4	10	0
	200	3.33333	0.166667	9	4.5	0.178174	8	3.625	0.172516	8	4.42857	0.178174	7		5	500	0						5	10	0
	250	3.66667	0.166667	9	4.5	0.178174	8	3.75	0.154303	8	4.42857	0.178174	7		6	500	0						6	10	0
	300	3.88889	0.111111	9	4.625	0.172516	8	4	0	8	4.42857	0.178174	7		7	500	0						7	10	1
	350	3.88889	0.111111	9	4.75	0.154303	8	4	0	8	4.28571	0.16265	7		8	500	0						8	10	0
	400	4	0	9	4.875	0.213623	8	4	0	8	4.42857	0.178174	7		9	500	0						9	10	0
	450	4.11111	0.111111	9	5.25	0.235702	8	4	0	8	4.42857	0.178174	7										10	10	1
	500	4.44444	0.175682	9	5.5	0.178174	8	4.125	0.117851	8	4.42857	0.178174	7		1	450		1
															2	500		0					1	10		1
															3	500		0					2	10		0
	Fig. 3C	male offspring of saline dams			female offspring of sline dams			male offspring of ANG II dams			female offspirng of ANG II dams				4	450		1					3	5		1
															5	500		0					4	5		1
	current	Racine grade	SE	n	Racine grade	SE	n	Racine grade	SE	n	Racine grade	SE	n		6	500		1					5	10		0
	1 mA	0	0	10	0.25	0.235702	8	0	0	9	0.444444	0.293972	9		7	500		0					6	10		1
	3 mA	1.4	0.358323	10	1.625	0.305375	8	2.77778	0.277778	9	2.55556	0.242161	9		8	400		1					7	10		1
	5 mA	2.7	0.224983	10	2.375	0.172516	8	4.44444	0.376796	9	4	0.440959	9										8	10		1
	10 mA	4.4	0.391263	10	4.125	0.485913	8	5.57143	0.178174	9	5.57143	0.262265	9										9	10		0
															1	500			0				1	10			1
															2	500			0				2	10			0
															3	500			0				3	10			0
															4	500			0				4	10			0
															5	500			0				5	10			0
															6	500			0				6	10			1
															7	500			0				7	10			0
															8	500			0				8	10			0
																500			0
																							1	5				1
															1	500				0			2	10				1
															2	500				0			3	10				1
															3	500				0			4	10				1
															4	500				0			5	5				1
															5	500				0			6	10				0
															6	500				0			7	10				1
															7	500				0			8	10				1
																							9	10				0

## Sheet: Fig. 4A,B,C,D
															Fig. 4B		0 suvival; 1 death						Fig. 4D		0 suvival; 1 death
	Fig. 4A	male offspring of saline dams			male offspring of PE dams			female offspring of sline dams			female offspring of PE dams					pilocarpine
															animals	dose	Male offspring of saline dams	Male offspring of PE dams	Female offspring of saline dams	Female offspring of PE dams			Animals	Current (mA)	Male offspring of saline dams	Male offspring of PE dams	Female offspring of saline dams	Female offspring of PE dams
	pilocarpine	Racine grade	SE	n	Racine grade	SE	n	Racine grade	SE	n	Racine grade	SE	n		1	500	0						1	10	0
	50 mg/kg	2.42857	0.178174	7	2.5	0.178174	8	2.14286	0.125988	7	2.28571	0.16265	7		2	500	0						2	10	1
	100	2.28571	0.16265	7	2.875	0.117851	8	2.57143	0.178174	7	3.42857	0.178174	7		3	500	0						3	10	0
	150	2.71429	0.16265	7	3.875	0.117851	8	3.14286	0.230022	7	4.28571	0.16265	7		4	500	0						4	10	0
	200	2.85714	0.125988	7	4.125	0.117851	8	3.42857	0.178174	7	4.57143	0.178174	7		5	500	0						5	10	0
	250	3.28571	0.16265	7	4.375	0.172516	8	3.71429	0.16265	7	4.57143	0.178174	7		6	500	0						6	10	0
	300	3.71429	0.16265	7	4.625	0.172516	8	4.14286	0.125988	7	4.42857	0.178174	7		7	500	0						7	10	0
	350	4.14286	0.125988	7	4.5	0.178174	8	4.14286	0.125988	7	4.42857	0.178174	7										8	10	0
	400	4.14286	0.125988	7	4.875	0.213623	8	4.28571	0.16265	7	4.57143	0.262265	7
	450	4.42857	0.178174	7	5.375	0.172516	8	4.28571	0.16265	7	4.57143	0.262265	7										1	10		0
	500	4.28571	0.16265	7	5.625	0.172516	8	4.28571	0.16265	7	4.71429	0.251976	7		1	450		1					2	10		1
															2	500		1					3	10		1
															3	500		0					4	10		1
	Fig. 4C	male offspring of saline dams			female offspring of sline dams			male offspring of PE dam			female offspring of PE dams				4	450		1					5	5		1
															5	500		0					6	10		0
	current	Racine grade	SE	n	Racine grade	SE	n	Racine grade	SE	n	Racine grade	SE	n		6	500		1					7	10		0
	1 mA	0.25	0.235702	8	0	0	7	1.2	0.344265	10	1.5	0.308607	8		7	500		0					8	10		1
	3 mA	2.125	0.117851	8	2.14286	0.125988	7	3.2	0.262937	10	3.625	0.172516	8		8	400		1					9	10		0
	5 mA	2.625	0.248008	8	2.57143	0.178174	7	5	0.272166	10	5.25	0.295468	8										10	5		1
	10 mA	3.625	0.395912	8	3.85714	0.125988	7	5.6	0.172133	10	5.5	0.251976	8
															1	500			0				1	10			0
															2	500			0				2	10			0
															3	500			0				3	10			0
															4	500			0				4	10			0
															5	500			0				5	10			0
															6	500			0				6	10			0
															7	500			0				7	10			0
																							1	10				0
															1	0				0			2	5				1
															2	0				0			3	5				1
															3	0				0			4	10				0
															4	0				0			5	5				1
															5	0				0			6	5				1
															6	1				1			7	10				0
															7	0				0			8	10				1

## Sheet: Fig. 5 A,B,C,D
															Fig. 5B		0 suvival; 1 death						Fig. 5D		0 suvival; 1 death
	Fig. 5A	male offspring of saline dams			male offspring of ANG II dams			PTX male offspring of sline dams			PTX male offspring of ANG II dams					pilocarpine
															animals	dose	Male offspring of saline dams	Male offspring of ANG II dams	PTX treated male offspring of saline dams	PTX treated male offspring of ANG II dams			Animals	Current (mA)	Male offspring of saline dams	Male offspring of ANG II dams	PTX treated male offspring of saline dams	PTX treated male offspring of ANG II dams
	pilocarpine	Racine grade	SE	n	Racine grade	SE	n	Racine grade	SE	n	Racine grade	SE	n		1	500	0						1	10	0
	50 mg/kg	2.55556	0.175682	9	2.875	0.117851	8	2.375	0.172516	8	2.375	0.172516	8		2	500	0						2	10	0
	100	2.88889	0.200308	9	3.75	0.154303	8	2.625	0.172516	8	2.5	0.178174	8		3	500	0						3	10	0
	150	3.11111	0.200308	9	4	0.178174	8	3.125	0.278174	8	3.25	0.235702	8		4	500	0						4	10	0
	200	3.33333	0.166667	9	4.5	0.178174	8	3.375	0.248008	8	3.5	0.178174	8		5	500	0						5	10	0
	250	3.66667	0.166667	9	4.5	0.178174	8	3.375	0.172516	8	3.75	0.154303	8		6	500	0						6	10	0
	300	3.88889	0.111111	9	4.625	0.172516	8	3.5	0.178174	8	3.875	0.117851	8		7	500	0						7	10	1
	350	3.88889	0.111111	9	4.75	0.154303	8	3.875	0.117851	8	4	0	8		8	500	0						8	10	0
	400	4	0	9	4.875	0.213623	8	4.125	0.235702	8	4.125	0.117851	8		9	500	0						9	10	0
	450	4.11111	0.111111	9	5.25	0.235702	8	4.25	0.248008	8	4.125	0.117851	8										10	10	1
	500	4.44444	0.175682	9	5.5	0.178174	8	4.25	0.248008	8	4.125	0.117851	8		1	450		1
															2	500		0					1	10		1
															3	500		0					2	10		0
	Fig. 5C	male offspring of saline dams			male offspring of ANG II dams			PTX male offspring of sline dams			PTX male offspring of ANG II dams				4	450		1					3	5		1
															5	500		0					4	5		1
	current	Racine grade	SE	n	Racine grade	SE	n	Racine grade	SE	n	Racine grade	SE	n		6	500		1					5	10		0
	1 mA	0	0	10	0	0	9	0	0	9	0.222222	0.222222	9		7	500		0					6	10		1
	3 mA	1.4	0.358323	10	2.77778	0.277778	9	0.777778	0.400617	9	1.33333	0.333333	9		8	400		1					7	10		1
	5 mA	2.7	0.224983	10	4.44444	0.376796	9	2.11111	0.111111	9	1.55556	0.444444	9										8	10		1
	10 mA	4.4	0.391263	10	5.57143	0.178174	9	2.66667	0.235702	9	2.66667	0.440959	9										9	10		0
															1	500			0				1	10			0
															2	500			0				2	10			0
															3	500			0				3	10			0
															4	500			0				4	10			0
															5	500			0				5	10			0
															6	500			0				6	10			0
															7	500			0				7	10			0
															8	500			0				8	10			0
																500			0				9	10			0
															1	500				0
															2	500				0			1	10				0
															3	500				0			2	10				1
															4	500				0			3	10				0
															5	500				0			4	10				0
															6	500				0			5	10				0
															7	500				0			6	10				0
															8	500				0			7	10				0
																							8	10				0
																							9	10				0

## Sheet: Fig 6A,B,C
															Fig. 6C		0 suvival; 1 death
	Fig. 6A	female offspring of sline dams			female offspring of ANG II dams			PTX female offspring of saline dams			PTX female offspring of ANG II dams
															Animals	Current (mA)	Female offspring of saline dams	Female offspring of ANG II dams	PTX treated female offspring of saline dams	PTX treated female offspring of ANG II dams
	pilocarpine	Racine grade	SE	n	Racine grade	SE	n	Racine grade	SE	n	Racine grade	SE	n		1	10	1
	50 mg/kg	2.125	0.172516	8	2.57143	0.178174	7	2.25	0.154303	8	2.375	0.172516	8		2	10	0
	100	2.375	0.154303	8	3.85714	0.125988	7	2.375	0.172516	8	2.375	0.172516	8		3	10	0
	150	3.125	0.330344	8	4.28571	0.16265	7	3.125	0.278174	8	3.375	0.172516	8		4	10	0
	200	3.625	0.172516	8	4.42857	0.178174	7	3.5	0.178174	8	3.5	0.178174	8		5	10	0
	250	3.75	0.154303	8	4.42857	0.178174	7	3.75	0.235702	8	3.75	0.154303	8		6	10	1
	300	4	0	8	4.42857	0.178174	7	4	0.178174	8	3.875	0.117851	8		7	10	0
	350	4	0	8	4.28571	0.16265	7	4.125	0.117851	8	3.875	0.117851	8		8	10	0
	400	4	0	8	4.42857	0.178174	7	4.125	0.117851	8	4	0	8
	450	4	0	8	4.42857	0.178174	7	4	0	8	4	0	8
	500	4.125	0.117851	8	4.42857	0.178174	7	4	0	8	4	0	8
															1	5		1
															2	10		1
	Fig. 6B	female offspring of sline dams			female offspring of ANG II dams			PTX female offspring of saline dams			PTX female offspring of ANG II dams				3	10		1
															4	10		1
	current	Racine grade	SE	n	Racine grade	SE	n	Racine grade	SE	n	Racine grade	SE	n		5	5		1
	1 mA	0.25	0.235702	8	0.444444	0.293972	9	0.25	0.235702	8	0	0	8		6	10		0
	3 mA	1.625	0.305375	8	2.55556	0.242161	9	1	0.356348	8	1.25	0.345033	8		7	10		1
	5 mA	2.375	0.172516	8	4	0.440959	9	2.125	0.375331	8	1.875	0.278174	8		8	10		1
	10 mA	4.125	0.485913	8	5.57143	0.262265	9	2.5	0.251976	8	3.125	0.485913	8		9	10		0
															1	10			0
															2	10			0
															3	10			0
															4	10			0
															5	10			0
															6	10			0
															7	10			0
															8	10			0
															1	10				0
															2	10				0
															3	10				0
															4	10				0
															5	10				0
															6	10				1
															7	10				0
															8	10				0

## Sheet: Fig 7 A,B,C,D
															Fig. 7B		0 suvival; 1 death						Fig. 5D		0 suvival; 1 death
	Fig. 7A	male offspring of saline dams			male offspring of ANG II dams			PLX5622 male offspring of saline dams			PLX5622 male offspring of ANG II dams					pilocarpine
															animals	dose	Male offspring of saline dams	Male offspring of ANG II dams	PLX 5622 treated male offspring of saline dams	PLX 5622 treated male offspring of ANG II dams			Animals	Current (mA)	Male offspring of saline dams	Male offspring of ANG II dams	PTX treated male offspring of saline dams	PTX treated male offspring of ANG II dams
	pilocarpine	Racine grade	SE	n	Racine grade	SE	n	Racine grade	SE	n	Racine grade	SE	n		1	500	0						1	10	0
	50 mg/kg	2.55556	0.175682	9	2.875	0.117851	8	2.375	0.172516	8	2.375	0.172516	8		2	500	0						2	10	0
	100	2.88889	0.200308	9	3.75	0.154303	8	2.5	0.178174	8	2.5	0.178174	8		3	500	0						3	10	0
	150	3.11111	0.200308	9	4	0.178174	8	2.75	0.154303	8	2.875	0.213623	8		4	500	0						4	10	0
	200	3.33333	0.166667	9	4.5	0.178174	8	3.125	0.278174	8	3.25	0.154303	8		5	500	0						5	10	0
	250	3.66667	0.166667	9	4.5	0.178174	8	3.5	0.178174	8	3.375	0.172516	8		6	500	0						6	10	0
	300	3.88889	0.111111	9	4.625	0.172516	8	3.75	0.154303	8	3.5	0.178174	8		7	500	0						7	10	1
	350	3.88889	0.111111	9	4.75	0.154303	8	3.875	0.117851	8	3.75	0.154303	8		8	500	0						8	10	0
	400	4	0	9	4.875	0.213623	8	3.875	0.117851	8	3.75	0.154303	8		9	500	0						9	10	0
	450	4.11111	0.111111	9	5.25	0.235702	8	3.875	0.117851	8	4	0.178174	8										10	10	1
	500	4.44444	0.175682	9	5.5	0.178174	8	3.875	0.117851	8	4	0.178174	8		1	450		1
															2	500		0					1	10		1
															3	500		0					2	10		0
	Fig. 7C	male offspring of saline dams			male offspring of ANG II dams			PLX5622 male offspring of saline dams			PLX5622 male offspring of ANG II dams				4	450		1					3	5		1
															5	500		0					4	5		1
	current	Racine grade	SE	n	Racine grade	SE	n	Racine grade	SE	n	Racine grade	SE	n		6	500		1					5	10		0
	1 mA	0	0	10	0	0	9	0	0	11	0.181818	0.210819	11		7	500		0					6	10		1
	3 mA	1.4	0.358323	10	2.77778	0.277778	9	1.09091	0.351364	11	0.545455	0.322031	11		8	400		1					7	10		1
	5 mA	2.7	0.224983	10	4.44444	0.376796	9	1.81818	0.210819	11	2.27273	0.224983	11										8	10		1
	10 mA	4.4	0.391263	10	5.57143	0.178174	9	2.45454	0.175682	11	3.27273	0.344265	11										9	10		0
															1	500			0				1	10			0
															2	500			0				2	10			0
															3	500			0				3	10			0
															4	500			0				4	10			0
															5	500			0				5	10			0
															6	500			0				6	10			0
															7	500			0				7	10			0
															8	500			0				8	10			0
																							9	10			0
																							10	10			0
															1	500				0			11	10			0
															2	500				0
															3	500				0			1	10				0
															4	500				0			2	10				0
															5	500				0			3	10				0
															6	500				0			4	10				0
															7	500				0			5	10				0
															8	500				0			6	10				0
																							7	10				0
																							8	10				0
																							9	10				0
																							10	10				0
																							11	10				0

## Sheet: Fig 8A,B,C
															Fig. 8C		0 suvival; 1 death
	Fig. 8A	female offspring of sline dams			female offspring of ANG II dams			PLX5622 female offspring of saline dams			PLX5622 femlae offspring of ANG II dams
															Animals	Current (mA)	Female offspring of saline dams	Female offspring of ANG II dams	PLX 5622 treated female offspring of saline dams	PLX 5622 treated female offspring of ANG II dams
	pilocarpine	Racine grade	SE	n	Racine grade	SE	n	Racine grade	SE	n	Racine grade	SE	n		1	10	1
	50 mg/kg	2.125	0.172516	8	2.57143	0.178174	7	2.375	0.172516	8	2.22222	0.146986	9		2	10	0
	100	2.375	0.154303	8	3.85714	0.125988	7	2.5	0.178174	8	2.55556	0.175682	9		3	10	0
	150	3.125	0.330344	8	4.28571	0.16265	7	2.75	0.154303	8	2.66667	0.235702	9		4	10	0
	200	3.625	0.172516	8	4.42857	0.178174	7	3.125	0.278174	8	3.22222	0.222222	9		5	10	0
	250	3.75	0.154303	8	4.42857	0.178174	7	3.5	0.178174	8	3.44444	0.242161	9		6	10	1
	300	4	0	8	4.42857	0.178174	7	3.75	0.154303	8	3.66667	0.166667	9		7	10	0
	350	4	0	8	4.28571	0.16265	7	3.875	0.117851	8	3.66667	0.166667	9		8	10	0
	400	4	0	8	4.42857	0.178174	7	3.875	0.117851	8	4	0.288675	9
	450	4	0	8	4.42857	0.178174	7	3.875	0.117851	8	4	0.288675	9
	500	4.125	0.117851	8	4.42857	0.178174	7	3.875	0.117851	8	4.11111	0.260579	9
															1	5		1
															2	10		1
	Fig. 8B	female offspring of sline dams			female offspring of ANG II dams			PLX5622 female offspring of saline dams			PLX5622 femlae offspring of ANG II dams				3	10		1
															4	10		1
	current	Racine grade	SE	n	Racine grade	SE	n	Racine grade	SE	n	Racine grade	SE	n		5	5		1
	1 mA	0.25	0.235702	8	0.444444	0.293972	9	0	0	8	0.25	0.235702	8		6	10		0
	3 mA	1.625	0.305375	8	2.55556	0.242161	9	0.888889	0.351364	8	0.75	0.345033	8		7	10		1
	5 mA	2.375	0.172516	8	4	0.440959	9	1.77778	0.222222	8	2.25	0.154303	8		8	10		1
	10 mA	4.125	0.485913	8	5.57143	0.262265	9	3.22222	0.433903	8	3.625	0.353553	8		9	10		0
															1	10			0
															2	10			0
															3	10			0
															4	10			0
															5	10			0
															6	10			0
															7	10			0
															8	10			0
															9	10			1
															1	10				0
															2	10				0
															3	10				0
															4	10				0
															5	10				0
															6	10				0
															7	10				0
															8	10				0

## Sheet: Supplemental Fig. 1
		Fig. S1A							Fig. S1B							Fig. S1C
		Saline dams		ANG II dams		PE dams			Saline dams		ANG II dams		PE dams			Saline dams		ANG II dams		PE dams
		SBP	SE	SBP	SE	SBP	SE		DBP	SE	DBP	SE	DBP	SE		activity	SE	activity	SE	activity	SE
	B1	116.219	1.16377	114.04	3.48996	120.49	0.690633		93.1597	0.92499	91.2528	2.98748	89.003	0.987479		11.0976	0.657492	12.784	1.13391	9.13988	0.904327
	B2	115.091	1.37648	115.396	3.72047	119.71	1.25819		91.6653	1.71183	92.6021	3.29016	88.5565	0.812853		10.5435	0.55946	12.0292	1.13614	8.96488	0.783822
	B3	113.862	0.227648	114.042	2.94813	120.693	1.08342		90.8236	1.74256	91.7986	2.82231	89.4964	0.92862		9.86964	0.904681	11.5507	0.863498	8.73036	0.878509
	B4	113.485	0.797615	114.46	2.27984	119.429	1.04663		90.384	1.88699	91.7399	2.2591	88.1631	0.911384		9.98452	0.699879	12.7429	1.05666	8.0619	0.879599
	B5	113.977	1.01942	115.387	2.89638	121.915	1.76623		90.3986	1.5018	92.9451	2.14956	92.042	1.86455		10.1595	0.654094	11.3604	0.892986	6.81677	0.996828
ANG II	1	115.231	1.56014	130.64	3.7913	128.71	1.89853		91.5362	1.01117	107.014	2.44323	91.1938	1.71481		8.93831	0.568424	8.96768	0.834267	6.51334	0.85655
	2	113.343	0.726126	136.465	5.43372	137.707	4.2978		90.5931	1.90493	113.106	3.62234	102.012	4.13942		9.06071	0.700384	6.98086	1.73072	4.69654	0.854001
	3	112.808	0.282204	139.772	8.77453	139.787	4.97009		89.3083	1.8053	117.522	7.2778	105.956	4.32226		9.37976	0.915272	8.17708	1.19377	5.90551	1.26813
Mating	4	118.422	0.532993	135.656	5.95321	134.767	4.23931		94.5333	2.01718	114.027	4.68033	98.9036	4.20477		10.5514	0.701324	10.4722	0.795744	8.09366	0.671874
	5	112.644	0.868899	132.633	6.88275	135.279	5.508		89.5646	1.77924	110.328	5.37511	95.5661	5.29972		8.21429	0.483532	9.11875	0.38172	6.60714	0.876186
Pregnancy	6	114.065	0.667415	134.201	5.85544	137.313	5.17051		91.4785	1.96842	110.13	4.62119	96.1976	5.28112		7.43571	0.367316	8.66944	1.01599	6.5875	0.74215
	7	111.027	1.00143	133.394	5.63686	135.491	5.39096		89.5854	1.53154	109.192	3.83178	93.6577	5.79404		7.76905	0.489967	8.21806	0.367258	6.90893	0.843535
	8	110.636	0.552014	132.185	4.33263	128.666	3.73313		89.1222	1.39665	107.653	2.51795	87.7719	3.31596		7.86012	0.531291	7.3	0.358231	6.74848	0.791117
	9	112.215	1.01896	132.727	4.6443	136.616	3.9219		90.3215	1.76932	106.665	3.77281	95.3649	3.77138		7.72381	0.563239	7.81319	0.409278	5.38214	1.16357
	10	111.068	1.23347	126.726	5.5711	143.089	3.56106		89.3639	1.28851	102.712	3.83029	100.158	4.1431		7.88988	0.673262	8.19792	0.323631	4.93095	0.948341
	11	110.009	1.10882	122.586	5.59372	141.46	5.34227		88.7576	1.06542	99.3785	3.86084	98.9137	4.68918		7.86131	0.497807	7.00417	0.462337	5.21677	1.19645
	12	108.206	0.863942	120.311	6.95526	134.939	4.41553		87.8035	1.65276	97.1431	4.16785	96.2982	3.5309		8.08274	0.670626	7.40278	0.662324	5.53988	1.13748
	13	104.999	1.35248	120.753	8.39833	130.885	4.06139		85.9403	0.848305	98.4674	6.04727	93.6435	3.58808		9.12679	0.705713	7.64722	1.02608	5.49583	0.758083
	14	103.237	0.654022	122.845	10.4233	132.526	5.03996		84.8131	1.38854	100.457	7.64683	93.072	4.24202		7.52917	0.712573	6.78819	0.77527	5.17024	0.732654
	15	103.885	2.21544	125.689	11.1064	129.162	3.00099		85.5408	1.58891	101.218	7.25677	90.3292	2.89331		6.90347	0.547109	7.86241	0.838463	5.61429	0.722787
	16	106.547	1.62083	137.304	9.13442	129.843	3.15159		87.2508	1.0834	111.326	6.38119	90.0125	3.41736		6.99236	0.685021	6.45417	0.597432	5.56488	0.919125
	17	108.107	1.36305	146.331	7.18224	130.833	4.61047		89.3142	1.31123	118.785	5.60284	91.5339	4.1732		7.33819	0.591061	6.28382	0.554852	5.475	1.10447
	18	107.97	0.662429	150.819	6.67861	133.188	3.74024		89.8225	1.1192	121.683	5.11735	93.6411	3.85131		7.36597	0.737523	6.24861	0.63232	5.88571	1.39921
	19	106.695	1.03977	152.381	5.22272	135.999	3.84432		89.5531	1.42242	122.43	3.54886	95.1536	3.83073		6.4025	0.819382	5.56736	0.347279	5.92625	1.15333
	20	107.518	1.47123	154.933	4.73321	136.623	4.09773		90.6448	1.9284	124.035	4.44161	96.8101	4.31355		5.98877	0.611865	5.34028	0.435846	5.54107	0.981379
	21	107.404	1.90618	156.838	4.00098	136.534	4.11724		91.4677	2.3764	125.508	3.05604	97.7006	3.95385		4.89917	0.329384	5.48333	0.510601	5.50833	0.712143
	22	109.115	1.4293	157.719	1.925	136.749	5.67636		93.0406	1.96746	125.497	3.56729	99.7625	4.3612		4.20083	0.32846	4.34638	0.56489	5.3881	0.73949
	23	109.966	1.86795	161.247	3.50657	135.91	5.64689		94.0333	1.9363	128.222	3.87896	100.792	4.51354		4.25917	0.492212	4.14792	0.501784	4.86607	0.634559
	24	113.736	2.5806	160.625	4.01489	141.363	5.90747		94.1229	2.50141	128.039	2.65659	103.975	5.0175		5.90333	0.435861	5.27125	1.18786	5.05833	0.606734
delivery	25	116.32	1.68904	161.549	4.7673	144.346	6.50608		95.6188	2.41819	128.285	3.34734	106.918	5.30827		6.31083	0.896834	4.80929	0.443554	6.64444	0.342914
	26	116.446	2.54538	158.097	4.18176	142.412	6.37861		96.301	2.7134	125.574	4.09023	103.956	5.28392		6.48917	0.96911	6.3	0.729106	6.90903	0.683585
	27	111.907	2.39298	157.124	3.29402	140.455	7.53803		92.7231	2.07183	123.648	3.30381	102.994	5.97599		5.91188	0.655157	5.02917	0.574448	6.04722	0.59151
	28	113.673	2.72271	161.03	2.15915	138.214	7.93992		93.6214	1.94813	124.209	3.71079	100.985	5.94125		5.91374	0.723366	4.77446	0.587977	6.52153	0.406189

## Sheet: Supplemental Fig. 2
	Fig. S2A
	TNF				CD11b
Young	Male offspring of saline dams (n=6)	Male offspring of ANG II dams (n=6)	Female offsrping of saline dams (n=6)	Female offspring of ANG II dams (n=6)	Male offspring of saline dams (n=6)	Male offspring of ANG II dams (n=6)	Female offsrping of saline dams (n=6)	Female offspring of ANG II dams (n=6)
	1.00371	1.15835	1.21355	1.41366	0.81898	5.6191	0.653738	1.10406
	1.13869	1.30351	1.05894	1.20889	1.19276	1.27039	1.03623	0.845733
	0.831334	10.9339	1.02679	1.13521	0.988259	1.70173	1.22968	0.999857
	1.05788	1.57305	0.57699	0.948764	0.643387	2.11091	0.878617	1.01017
	0.867856	1.34997	1.17398	1.09887	1.29853	1.37007	0.891704	0.888266
	1.14638	11.6131	1.11882	0.881834	1.05808	2.65482	0.96829	0.962928
																	Fig. S2D		0 suvival; 1 death
	Fig. S2B	male offspring of saline dams			female offspring of sline dams			male offspring of ANG II dams			female offspirng of ANG II dams						Animals number	Current (mA)	Male offspring of saline dams	Male offspring of ANG II dams	Female offspring of saline dams	Female offspring of ANG II dams
																	1	10	0
	pilocarpine	Racine grade	SE	n	Racine grade	SE	n	Racine grade	SE	n	Racine grade	SE	n				2	10	0
	50 mg/kg	2.2	0.140546	10	2.25	0.154303	8	2.875	0.117851	8	2.375	0.172516	8				3	10	0
	100	2.5	0.175682	10	2.625	0.172516	8	3.625	0.172516	8	3.375	0.248008	8				4	10	0
	150	3	0.272166	10	3.125	0.213623	8	4.25	0.154303	8	4.125	0.117851	8				5	10	1
	200	3.6	0.233069	10	3.375	0.172516	8	4.375	0.172516	8	4.375	0.172516	8				6	10	0
	250	3.6	0.233069	10	3.375	0.248008	8	4.5	0.178174	8	4.125	0.117851	8				7	10	0
	300	3.6	0.172133	10	3.75	0.154303	8	4.375	0.172516	8	4	0	8				8	10	1
	350	3.9	0.189215	10	3.75	0.154303	8	4.25	0.154303	8	4	0	8				9	10	1
	400	3.9	0.189215	10	3.875	0.117851	8	4.375	0.172516	8	4.125	0.117851	8				10	10	0
	450	3.875	0.213623	10	3.875	0.117851	8	4.75	0.154303	8	4.25	0.154303	8				11	10	0
	500	3.875	0.213623	10	3.875	0.117851	8	4.625	0.172516	8	4.375	0.248008	8
																	1	10		0
																	2	5		1
	Fig. S2C	male offspring of saline dams			female offspring of sline dams			male offspring of ANG II dams			female offspirng of ANG II dams						3	10		1
																	4	10		1
	current	Racine grade	SE	n	Racine grade	SE	n	Racine grade	SE	n	Racine grade	SE	n				5	10		1
	1 mA	0	0	11	0	0	10	0	0	8	0	0	8				6	10		0
	3 mA	1.81818	0.201008	11	2	0.272166	10	2.75	0.345033	8	3.25	0.295468	8				7	5		1
	5 mA	2.81818	0.250252	11	2.9	0.291865	10	4.75	0.427247	8	4.875	0.330344	8				8	5		1
	10 mA	4.45455	0.456159	11	4.4	0.421637	10	5.6	0.182574	8	5.2	0.278887	8
																	1	10			0
																	2	10			0
																	3	10			0
																	4	10			0
																	5	10			1
																	6	10			0
																	7	10			0
																	8	10			0
																	9	10			0
																	10	10			1
																	1	5				1
																	2	10				0
																	3	10				1
																	4	5				1
																	5	10				0
																	6	10				1
																	7	5				1
																	8	10				0

[truncated: 5 more sheets: Supplimental Fig 3, Supplemental Fig. 4, Supplemental Fig.5, Supplemental Fig. 6, Supplimental Fig. 7]
